# Supplementary material for: Incidence and predictors of tuberculosis among HIV-infected children after initiation of antiretroviral therapy in Ethiopia: A systematic review and meta-analysis
Source: PLoS One. 2024 Jul 5;19(7):e0306651. doi: 10.1371/journal.pone.0306651 (PMC11226042; doi:10.1371/journal.pone.0306651)
Supplement: S1 Data — (XLSX) [file pone.0306651.s007.xlsx]

## Sheet: Sheet1
Author/year	pulication year	pulication year-cat	region	region-cat	resid	resid_cat	age in month	Study_design	Sapmle_size	sample size-cat	otcome	duration of ff up	catigory	resp rate%	IN	logIN	seIN	LCI	UCI
Alemu et al.,2016	2016	<2019	Amhara	Amhara	both		<15 years	ret-cohort	645	≥500	79	5	1		4.2	1.43508	0.789819	3.4	5.3
Ayalew et al.,2015	2015	<2019	Amhara	Amhara	both		<15 years	ret-cohort	271	≤500	52	4	1		4.9	1.58924	1.3113
Beshir et al.,2019	2019	≥2019	Oromia	Others	both		<14	ret-cohort	428	≤500	67	5	1		2.36	0.858662	0.73375
Endalamaw et al.,2018	2018	<2019	Amhara	Amhara	both		<15 years	ret-cohort	352	≤500	34	12	2		2.63	0.966984	0.852941	1.9	3.7
Jerene et al.,2016	2016	<2019	A.A &SNNPRS	Others	both		10-18 years	ret-cohort	816	≥500	162	8	1		2.25	0.81093	0.519164	1.78	2.86
Kebede et al.,2021	2021	≥2019	Benishangul	Benishangul	both		<15 years	ret-cohort	421	≤500	64	9	1		5.9	1.77495	1.14836	4.7	7.6
Kebede et al.,2022	2022	≥2019	Benishangul	Benishangul	both		<15 years	ret-cohort	721	≥500	63	10	2	99.6	5.86	1.76815	0.874718	4.58	7.5
Tekese et al.,2023	2023	≥2019	SNNPRS	Others	both		<15 years	ret-cohort	371	≤500	59	10	2		3.5	1.25276	0.954137	2.7	4.5
Tsegaye et al.,2023	2023	≥2019	Amhara	Amhara	both		<15 years	ret-cohort	498	≤500	54	6	1		4.3	1.45862	0.909024	3.2	5.7
Wondifraw et al.,2022	2022	≥2019	Amhara	Amhara	both		<15 years	ret-cohort	358	≤500		14	2		2	0.693147	0.739923	1.5	2.6
